# Supplementary material for: The Histone Deacetylase HstD Regulates Fungal Growth, Development and Secondary Metabolite Biosynthesis in Aspergillus terreus
Source: Int J Mol Sci. 2023 Aug 8;24(16):12569. doi: 10.3390/ijms241612569 (PMC10454297; doi:10.3390/ijms241612569)
Supplement: Supplementary file 1 [file ijms-24-12569-s001.zip]

Archive with 5 entries (5 files):
- Figure S1.pdf
- Table S1.pdf
- Table S2.pdf
- Table S3.xlsx
- Table S4.xlsx
