# Supplementary material for: The Histone Deacetylase HstD Regulates Fungal Growth, Development and Secondary Metabolite Biosynthesis in Aspergillus terreus
Source: Int J Mol Sci. 2023 Aug 8;24(16):12569. doi: 10.3390/ijms241612569 (PMC10454297; doi:10.3390/ijms241612569)
Supplement: Supplementary file 1 [file ijms-24-12569-s001.zip › Table S4.xlsx]

## Sheet: Sheet1
Proteins	Positions within proteins	Protein	Fasta headers	PEP	Score	Score for localization	Number of Acetyl (K)	Amino acid	Sequence window	Modification window	Acetyl (K) Probabilities	Position in peptide	Charge	Mass error [ppm]	Intensity
A0A5M3YQG6;Q0CXK4	17;17	A0A5M3YQG6	tr|A0A5M3YQG6|A0A5M3YQG6_ASPTE Uncharacterized protein OS=Aspergillus terreus OX=33178 GN=ATETN484_0001071300 PE=4 SV=1;tr|Q0CXK4|Q0CXK4_ASPTN Phytase-like domain-containing protein OS=Aspergillus terreus (strain NIH 2624 / FGSC A1156) OX=341663 GN=ATEG_01	0.000186698	91.469	91.469	1	K	AAATRTSSRQAAQKAKEAIAAAPDTKSKGGA	X;X;X;X;X;X;X;X;X;X;X;X;X;X;X;Acetyl (K);X;X;X;X;X;X;X;X;X;X;X;X;X;X;X	AK(1)EAIAAAPDTKSK	2	2	1.0557	0
A0A5M3YR10;Q0D1I9	224;243	A0A5M3YR10	tr|A0A5M3YR10|A0A5M3YR10_ASPTE D-xylose reductase OS=Aspergillus terreus OX=33178 GN=ATETN484_0003013500 PE=4 SV=1;tr|Q0D1I9|Q0D1I9_ASPTN D-xylose reductase OS=Aspergillus terreus (strain NIH 2624 / FGSC A1156) OX=341663 GN=ATEG_00195 PE=4 SV=1	0.00889184	78.939	78.939	1	K	DSPLYKDPTLLQLAEKKGKTPQQVLLQWGIQ	X;X;X;X;X;X;X;X;Phospho (STY);X;X;X;X;X;X;Acetyl (K);X;X;X;X;X;X;X;X;X;X;X;X;X;X;X	DPTLLQLAEK(1)K	10	2	-1.1892	136250000
A0A5M3YRI6	347	A0A5M3YRI6	tr|A0A5M3YRI6|A0A5M3YRI6_ASPTE 14_3_3 domain-containing protein OS=Aspergillus terreus OX=33178 GN=ATETN484_0003028200 PE=3 SV=1	0.0341022	40.882	40.882		K	STTPSGTPRDDGSTKKSVSAKVTPRASPAPP	X;X;X;X;X;X;X;X;X;X;X;X;X;X;X;Acetyl (K);X;X;X;X;X;X;Phospho (STY);X;X;X;X;X;X;X;X	K(0.99)SVSAK(0.01)VTPR	1	2	1.0992	7754200
A0A5M3YRU7	5	A0A5M3YRU7	tr|A0A5M3YRU7|A0A5M3YRU7_ASPTE MFS domain-containing protein OS=Aspergillus terreus OX=33178 GN=ATETN484_0003030000 PE=3 SV=1	0.034581	41.502	41.502		K	___________MLHGKPLRLAQVLLAVAPAF	X;X;X;X;X;X;X;X;X;X;X;X;X;X;X;Acetyl (K);X;X;X;X;X;X;X;X;X;X;X;X;X;X;X	LHGK(1)PLR	4	3	0.69028	19229000
A0A5M3YS55	480	A0A5M3YS55	tr|A0A5M3YS55|A0A5M3YS55_ASPTE Uncharacterized protein OS=Aspergillus terreus OX=33178 GN=ATETN484_0002021000 PE=4 SV=1	0.0214156	81.215	81.215	1	K	DQRVKELEELIKRSEKELEKVGRENEKLRNV	X;X;X;X;X;X;X;X;X;X;X;X;X;X;X;Acetyl (K);X;X;X;X;X;X;X;X;X;X;X;X;X;X;X	SEK(1)ELEK	3	1	1.1518	61403000
A0A5M3YWC7;Q0CTG5	586;590	A0A5M3YWC7	tr|A0A5M3YWC7|A0A5M3YWC7_ASPTE Glutaredoxin domain-containing protein OS=Aspergillus terreus OX=33178 GN=ATETN484_0005023600 PE=4 SV=1;tr|Q0CTG5|Q0CTG5_ASPTN Glutaredoxin domain-containing protein OS=Aspergillus terreus (strain NIH 2624 / FGSC A1156) OX=34	5.76181e-29	192.24	192.24	1	K	LLNSFDAKFTTVELDKESDGSAIQDALQEIT	X;X;X;X;X;X;X;X;X;X;X;X;X;X;X;Acetyl (K);X;X;X;X;X;X;X;X;X;X;X;X;X;X;X	FTTVELDK(1)ESDGSAIQDALQEITGQR	8	2	-2.8159	6270100
A0A5M3YXV9	251	A0A5M3YXV9	tr|A0A5M3YXV9|A0A5M3YXV9_ASPTE Chitinase OS=Aspergillus terreus OX=33178 GN=ATETN484_0005009500 PE=3 SV=1	0.0383224	51.787	51.787		K	DEQTPEGLFARTTDIKNTKSRNSELQVFISL	X;X;X;X;X;X;X;X;X;X;X;X;X;X;X;Acetyl (K);X;X;X;X;X;X;X;X;X;X;X;X;X;X;X	TTDIK(1)NTK	5	2	-1.1626	59607000
A0A5M3Z0E8;Q0CMI5	90;91	A0A5M3Z0E8	tr|A0A5M3Z0E8|A0A5M3Z0E8_ASPTE Uncharacterized protein OS=Aspergillus terreus OX=33178 GN=ATETN484_0007017100 PE=3 SV=1;tr|Q0CMI5|Q0CMI5_ASPTN Uncharacterized protein OS=Aspergillus terreus (strain NIH 2624 / FGSC A1156) OX=341663 GN=ATEG_05099 PE=3 SV=1	0.033997	49.312	49.312		K	SNGSVSFRQRYVRTEKFVRERYAQRALIGKY	X;X;X;X;X;X;X;X;X;X;X;X;X;Phospho (STY);X;Acetyl (K);X;X;X;X;X;X;X;X;X;X;X;X;X;X;X	TEK(1)FVR	3	3	-1.2528	13660000
A0A5M3Z1B5	191	A0A5M3Z1B5	tr|A0A5M3Z1B5|A0A5M3Z1B5_ASPTE AA_permease domain-containing protein OS=Aspergillus terreus OX=33178 GN=ATETN484_0007036700 PE=4 SV=1	0.017091	57.177	57.177	1	K	ELDFWTRHGLSLNSFKRRSGGVVLNRDMKTR	X;X;X;X;X;X;X;X;X;X;Phospho (STY);X;X;X;X;Acetyl (K);X;X;X;X;X;X;X;X;X;X;X;X;X;X;X	HGLSLNSFK(1)R	9	2	1.9151	172820000
A0A5M3Z2H9;Q0CGZ5	328;354	A0A5M3Z2H9	tr|A0A5M3Z2H9|A0A5M3Z2H9_ASPTE Uncharacterized protein OS=Aspergillus terreus OX=33178 GN=ATETN484_0008020300 PE=4 SV=1;tr|Q0CGZ5|Q0CGZ5_ASPTN Uncharacterized protein OS=Aspergillus terreus (strain NIH 2624 / FGSC A1156) OX=341663 GN=ATEG_07047 PE=4 SV=1	0.0194679	54.982	54.982		K	PQRRLKNGQAVLDLTKLRNRVPNASHLYNYF	X;X;X;X;X;X;X;X;X;X;X;X;X;X;X;Acetyl (K);X;X;X;X;X;X;X;X;X;X;X;X;X;X;X	NGQAVLDLTK(1)LR	10	2	1.0041	454270000
A0A5M3Z676;Q0CJS6	315;315	A0A5M3Z676	tr|A0A5M3Z676|A0A5M3Z676_ASPTE Hydroxyacid-oxoacid transhydrogenase OS=Aspergillus terreus OX=33178 GN=ATETN484_0009044300 PE=3 SV=1;tr|Q0CJS6|Q0CJS6_ASPTN Hydroxyacid-oxoacid transhydrogenase OS=Aspergillus terreus (strain NIH 2624 / FGSC A1156) OX=341663	0.034558	46.37	46.37		K	PISDIFSLQALRSTVKYLPRAVRDPDDFEAQ	X;X;X;X;X;X;X;X;X;X;X;X;Phospho (STY);X;X;Acetyl (K);X;X;X;X;X;X;X;X;X;X;X;X;X;X;X	STVK(1)YLPR	4	2	-3.5716	152410000
A0A5M3Z6V8	387	A0A5M3Z6V8	tr|A0A5M3Z6V8|A0A5M3Z6V8_ASPTE Zn(2)-C6 fungal-type domain-containing protein OS=Aspergillus terreus OX=33178 GN=ATETN484_0008024400 PE=4 SV=1	0.0180255	51.528	51.528		K	DAGLFKFFLRGEPGKKSLTLPELYKISRQSP	X;X;X;X;X;X;X;X;X;X;X;X;X;X;X;Acetyl (K);X;X;X;X;X;X;X;Phospho (STY);X;X;X;X;X;X;X	K(1)SLTLPELYK	1	2	-1.1491	62408000
A0A5M3Z8T0	71	A0A5M3Z8T0	tr|A0A5M3Z8T0|A0A5M3Z8T0_ASPTE Uncharacterized protein OS=Aspergillus terreus OX=33178 GN=ATETN484_0011054700 PE=4 SV=1	0.0319125	62.464	62.464		K	REDLTKYGEAAVRAGKITQKQLNMMRRNEAA	X;X;X;X;X;X;X;X;X;X;X;X;X;X;X;Acetyl (K);X;X;X;X;X;X;X;X;X;X;X;X;X;X;X	AGK(1)ITQK	3	1	-0.63561	232960000
A0A5M3ZAD5	950	A0A5M3ZAD5	tr|A0A5M3ZAD5|A0A5M3ZAD5_ASPTE Uncharacterized protein OS=Aspergillus terreus OX=33178 GN=ATETN484_0010017000 PE=4 SV=1	0.0244177	54.549	54.549		K	IVKHLIGTGKADVNSKNRHGETALFYASGYG	X;X;X;X;X;X;X;X;X;X;X;X;X;X;X;Acetyl (K);X;X;X;X;X;X;X;X;X;X;X;X;X;X;X	ADVNSK(1)NR	6	3	2.5487	6848500
A0A5M3ZDG0;Q0CCF2	519;610	A0A5M3ZDG0	tr|A0A5M3ZDG0|A0A5M3ZDG0_ASPTE MFS domain-containing protein OS=Aspergillus terreus OX=33178 GN=ATETN484_0012013600 PE=4 SV=1;tr|Q0CCF2|Q0CCF2_ASPTN MFS domain-containing protein OS=Aspergillus terreus (strain NIH 2624 / FGSC A1156) OX=341663 GN=ATEG_08632	0.0159263	50.563	50.563		K	IPIYVFYWKGPAIRAKSKFAQTLEADRQRHA	X;X;X;X;X;X;X;X;X;X;X;X;X;X;X;Acetyl (K);X;Acetyl (K);X;X;X;X;X;X;X;X;X;X;X;X;X	AK(1)SK(1)FAQTLEADR	2	3	-2.1284	144130000
A0A5M3ZDG0;Q0CCF2	521;612	A0A5M3ZDG0	tr|A0A5M3ZDG0|A0A5M3ZDG0_ASPTE MFS domain-containing protein OS=Aspergillus terreus OX=33178 GN=ATETN484_0012013600 PE=4 SV=1;tr|Q0CCF2|Q0CCF2_ASPTN MFS domain-containing protein OS=Aspergillus terreus (strain NIH 2624 / FGSC A1156) OX=341663 GN=ATEG_08632	0.0159263	50.563	50.563		K	IYVFYWKGPAIRAKSKFAQTLEADRQRHAER	X;X;X;X;X;X;X;X;X;X;X;X;X;Acetyl (K);X;Acetyl (K);X;X;X;X;X;X;X;X;X;X;X;X;X;X;X	AK(1)SK(1)FAQTLEADR	4	3	-2.1284	144130000
A0A5M3ZDZ1	425	A0A5M3ZDZ1	tr|A0A5M3ZDZ1|A0A5M3ZDZ1_ASPTE Uncharacterized protein OS=Aspergillus terreus OX=33178 GN=ATETN484_0017014200 PE=3 SV=1	0.0388016	42.109	42.109		K	LAVAVQSFWRVLRRRKWVGDLLRGINATAVG	X;X;X;X;X;X;X;X;X;X;X;X;X;X;X;Acetyl (K);X;X;X;X;X;X;X;X;X;X;X;X;X;X;X	K(1)WVGDLLR	1	3	-1.6043	8250000
A0A5M3ZFR7;Q0C9S4	490;491	A0A5M3ZFR7	tr|A0A5M3ZFR7|A0A5M3ZFR7_ASPTE Nsp1_C domain-containing protein OS=Aspergillus terreus OX=33178 GN=ATETN484_0014006900 PE=3 SV=1;tr|Q0C9S4|Q0C9S4_ASPTN Nsp1_C domain-containing protein OS=Aspergillus terreus (strain NIH 2624 / FGSC A1156) OX=341663 GN=ATEG	0.0375798	81.1	81.1	1	K	DEIITRWATDLTKYQKEFREQAEKVAEWDRM	X;X;X;X;X;X;X;X;X;X;X;X;X;X;X;Acetyl (K);X;X;X;X;X;X;X;X;X;X;X;X;X;X;X	YQK(1)EFR	3	1	-1.5478	99577000
A0A5M3ZGK8	83	A0A5M3ZGK8	tr|A0A5M3ZGK8|A0A5M3ZGK8_ASPTE Uncharacterized protein OS=Aspergillus terreus OX=33178 GN=ATETN484_0014036900 PE=3 SV=1	0.0379621	47.045	47.045		K	ATSPSPFVTRLRKFLKTRRITSITQIGTDRV	X;X;X;X;X;X;X;X;X;X;X;X;X;X;X;Acetyl (K);Phospho (STY);X;X;X;X;X;X;X;X;X;X;X;X;X;X	KFLK(1)TR	4	2	0.14058	21413000
A0A5M3ZHN5;Q0C7F4	17;17	A0A5M3ZHN5	tr|A0A5M3ZHN5|A0A5M3ZHN5_ASPTE Uncharacterized protein OS=Aspergillus terreus OX=33178 GN=ATETN484_0017014400 PE=4 SV=1;tr|Q0C7F4|Q0C7F4_ASPTN Uncharacterized protein OS=Aspergillus terreus (strain NIH 2624 / FGSC A1156) OX=341663 GN=ATEG_10380 PE=4 SV=1	0.0301266	79.116	79.116		K	LYNALIRTHHITSRKKVSALKRAADAHNCFV	X;X;X;X;X;X;X;X;X;X;X;X;X;X;X;Acetyl (K);X;X;X;X;X;X;X;X;X;X;X;X;X;X;X	K(1)VSALK	1	1	-0.14311	42099000
Q0C8A2;A0A5M3ZD72	85;85	Q0C8A2	sp|Q0C8A2|TRT14_ASPTN Isomerase trt14 OS=Aspergillus terreus (strain NIH 2624 / FGSC A1156) OX=341663 GN=trt14 PE=1 SV=1;tr|A0A5M3ZD72|A0A5M3ZD72_ASPTE Uncharacterized protein OS=Aspergillus terreus OX=33178 GN=ATETN484_0016012000 PE=4 SV=1	0.0216201	51.059	51.059		K	SVIDDNDTIVDERTRKVVFYLASRGDTIVGE	X;X;X;X;X;X;X;X;X;X;X;X;X;X;X;Acetyl (K);X;X;X;Phospho (STY);X;X;X;X;X;X;X;X;X;X;X	K(1)VVFYLASR	1	2	-3.5144	54680000
Q0C8J3;A0A5M3ZG18	394;394	Q0C8J3	sp|Q0C8J3|MANC_ASPTN Probable mannan endo-1,4-beta-mannosidase C OS=Aspergillus terreus (strain NIH 2624 / FGSC A1156) OX=341663 GN=manC PE=3 SV=1;tr|A0A5M3ZG18|A0A5M3ZG18_ASPTE Cellulase domain-containing protein OS=Aspergillus terreus OX=33178 GN=ATETN48	0.0388656	40.268	40.268		K	FTIYLDDPEAKELVYKHAKEVKKLNRRH___	X;X;X;X;X;X;X;X;X;X;X;X;X;X;X;Acetyl (K);X;X;X;X;X;X;X;X;X;X;X;X;X;X;X	ELVYK(1)HAK	5	3	-0.92514	39906000
Q0C927;A0A5M3ZDG3	100;100	Q0C927	tr|Q0C927|Q0C927_ASPTN Activator 1 subunit 3 OS=Aspergillus terreus (strain NIH 2624 / FGSC A1156) OX=341663 GN=ATEG_09807 PE=3 SV=1;tr|A0A5M3ZDG3|A0A5M3ZDG3_ASPTE AAA domain-containing protein OS=Aspergillus terreus OX=33178 GN=ATETN484_0014031400 PE=3 SV	0.0332445	73.039	73.039		K	PPGTGKTSTILALARKIYGSKNMRQMVLELN	X;X;X;X;X;X;X;X;X;X;X;X;X;X;X;Acetyl (K);X;X;X;X;X;X;X;X;X;X;X;X;X;X;X	K(1)IYGSK	1	1	0.41986	27118000
Q0CCV8	84	Q0CCV8	tr|Q0CCV8|Q0CCV8_ASPTN Uncharacterized protein OS=Aspergillus terreus (strain NIH 2624 / FGSC A1156) OX=341663 GN=ATEG_08476 PE=4 SV=1	0.0316069	56.255	56.255	1	K	LLGEHAIGASDGERWKMLHRILTPAFKPSKT	X;X;X;X;X;X;X;X;X;X;X;X;X;X;X;Acetyl (K);X;X;X;X;X;X;X;X;X;X;X;X;X;X;X	WK(1)MLHR	2	3	3.7707	121970000
Q0CF94;A0A5M3Z7U0	316;316	Q0CF94	tr|Q0CF94|Q0CF94_ASPTN RNA helicase OS=Aspergillus terreus (strain NIH 2624 / FGSC A1156) OX=341663 GN=ATEG_07640 PE=4 SV=1;tr|A0A5M3Z7U0|A0A5M3Z7U0_ASPTE RNA helicase OS=Aspergillus terreus OX=33178 GN=ATETN484_0011023200 PE=4 SV=1	0.0368635	47.288	47.288	1	K	NHPSDLVSRGQPVKVKVVSIQGSRIGLSMKE	X;X;X;X;X;X;X;X;X;X;X;X;X;X;X;Acetyl (K);X;X;Phospho (STY);X;X;X;X;X;X;X;X;X;X;X;X	VK(1)VVSIQGSRIGLSMK	2	2	-3.3365	19791000
Q0CG70;A0A5M3Z7M8	236;212	Q0CG70	tr|Q0CG70|Q0CG70_ASPTN Uncharacterized protein OS=Aspergillus terreus (strain NIH 2624 / FGSC A1156) OX=341663 GN=ATEG_07322 PE=4 SV=1;tr|A0A5M3Z7M8|A0A5M3Z7M8_ASPTE Uncharacterized protein OS=Aspergillus terreus OX=33178 GN=ATETN484_0008053900 PE=4 SV=1	0.0165646	50.207	50.207		K	IQHQQKSDRMLNALVKFVQSQSDAIHTEQRA	X;X;X;X;X;X;X;X;X;Oxidation (M);X;X;X;X;X;Acetyl (K);X;X;X;X;X;X;X;X;X;X;X;X;X;X;X	MLNALVK(1)FVQSQSDAIHTEQR	7	2	0.57703	12837000
Q0CH25;A0A5M3Z2N3	1122;1122	Q0CH25	tr|Q0CH25|Q0CH25_ASPTN Uncharacterized protein OS=Aspergillus terreus (strain NIH 2624 / FGSC A1156) OX=341663 GN=ATEG_07017 PE=3 SV=1;tr|A0A5M3Z2N3|A0A5M3Z2N3_ASPTE Uncharacterized protein OS=Aspergillus terreus OX=33178 GN=ATETN484_0008016800 PE=3 SV=1	0.025644	46.462	46.462	1	K	TFYFGPVGKGGRDVIKYFADRGVVCPPSKNV	X;X;X;X;X;X;X;X;X;X;X;X;X;X;X;Acetyl (K);X;X;X;X;X;X;X;X;X;X;X;X;X;X;X	DVIK(1)YFADR	4	3	-0.12204	179220000
Q0CHG3;A0A5M3Z274	184;184	Q0CHG3	tr|Q0CHG3|Q0CHG3_ASPTN Uncharacterized protein OS=Aspergillus terreus (strain NIH 2624 / FGSC A1156) OX=341663 GN=ATEG_06879 PE=4 SV=1;tr|A0A5M3Z274|A0A5M3Z274_ASPTE Uncharacterized protein OS=Aspergillus terreus OX=33178 GN=ATETN484_0008003600 PE=4 SV=1	0.02254	91.626	91.626	1	K	SRNVETGELTTRHARKVVLALGGRAKLPDGL	X;X;X;X;X;X;X;X;X;X;X;X;X;X;X;Acetyl (K);X;X;X;X;X;X;X;X;X;X;X;X;X;X;X	K(1)VVLALGGR	1	2	0.49955	119430000
Q0CJH4;A0A5M3Z9A9	4;4	Q0CJH4	tr|Q0CJH4|Q0CJH4_ASPTN RRM domain-containing protein OS=Aspergillus terreus (strain NIH 2624 / FGSC A1156) OX=341663 GN=ATEG_06160 PE=4 SV=1;tr|A0A5M3Z9A9|A0A5M3Z9A9_ASPTE RRM domain-containing protein OS=Aspergillus terreus OX=33178 GN=ATETN484_0009054900	2.68906e-06	105.39	105.39	1	K	____________MTDKLPPPLLALFQPRPPL	X;X;X;X;X;X;X;X;X;X;X;X;X;X;X;Acetyl (K);X;X;X;X;X;X;X;X;X;X;X;X;X;X;X	TDK(1)LPPPLLALFQPRPPLR	3	3	1.2858	48629000
Q0CJL3	113	Q0CJL3	tr|Q0CJL3|Q0CJL3_ASPTN Dynamin_M domain-containing protein OS=Aspergillus terreus (strain NIH 2624 / FGSC A1156) OX=341663 GN=ATEG_06121 PE=4 SV=1	0.0380145	42.599	42.599		K	SSARDAEETRRIDLEKMPPPRGTELDQRNYL	X;X;X;X;X;X;X;X;X;X;X;X;X;X;X;Acetyl (K);Oxidation (M);X;X;X;X;X;X;X;X;X;X;X;X;X;X	IDLEK(1)MPPPR	5	2	-3.1672	29648000
Q0CJY9;A0A5M3Z4P0	272;272	Q0CJY9	tr|Q0CJY9|Q0CJY9_ASPTN AMP-binding domain-containing protein OS=Aspergillus terreus (strain NIH 2624 / FGSC A1156) OX=341663 GN=ATEG_05995 PE=4 SV=1;tr|A0A5M3Z4P0|A0A5M3Z4P0_ASPTE Uncharacterized protein OS=Aspergillus terreus OX=33178 GN=ATETN484_00090376	0.026972	85.265	85.265		K	LYYGLPAFELGPFCRKAAELKATDMHLVPPV	X;X;X;X;X;X;X;X;X;X;X;X;X;X;X;Acetyl (K);X;X;X;X;X;X;X;X;X;X;X;X;X;X;X	K(1)AAELK	1	1	-4.1044	28687000
Q0CMB0	5	Q0CMB0	sp|Q0CMB0|ROK1_ASPTN ATP-dependent RNA helicase rok1 OS=Aspergillus terreus (strain NIH 2624 / FGSC A1156) OX=341663 GN=rok1 PE=3 SV=2	0.0311235	45.161	45.161		K	___________MDAFKLLTRSTNLKTGRAAA	X;X;X;X;X;X;X;X;X;X;X;X;X;X;X;Acetyl (K);X;X;X;X;X;X;X;X;X;X;X;X;X;X;X	MDAFK(1)LLTR	5	3	2.0132	207920000
Q0CMH0;A0A5M3Z287	231;231	Q0CMH0	tr|Q0CMH0|Q0CMH0_ASPTN Uncharacterized protein OS=Aspergillus terreus (strain NIH 2624 / FGSC A1156) OX=341663 GN=ATEG_05114 PE=3 SV=1;tr|A0A5M3Z287|A0A5M3Z287_ASPTE Uncharacterized protein OS=Aspergillus terreus OX=33178 GN=ATETN484_0007018700 PE=3 SV=1	0.0296836	40.058	40.058	2	K	VGAALGAVPAVKGYFKAMKAVCEKYGALFIL	X;X;X;X;X;X;X;X;X;X;X;X;X;X;X;Acetyl (K);X;Oxidation (M);Acetyl (K);X;X;X;X;X;X;X;X;X;X;X;X	GYFK(1)AMK(1)AVCEK	4	2	2.6406	68523000
Q0CMH0;A0A5M3Z287	234;234	Q0CMH0	tr|Q0CMH0|Q0CMH0_ASPTN Uncharacterized protein OS=Aspergillus terreus (strain NIH 2624 / FGSC A1156) OX=341663 GN=ATEG_05114 PE=3 SV=1;tr|A0A5M3Z287|A0A5M3Z287_ASPTE Uncharacterized protein OS=Aspergillus terreus OX=33178 GN=ATETN484_0007018700 PE=3 SV=1	0.0296836	40.058	40.058	2	K	ALGAVPAVKGYFKAMKAVCEKYGALFILDEV	X;X;X;X;X;X;X;X;X;X;X;X;Acetyl (K);X;Oxidation (M);Acetyl (K);X;X;X;X;X;X;X;X;X;X;X;X;X;X;X	GYFK(1)AMK(1)AVCEK	7	2	2.6406	68523000
Q0CMX7;A0A5M3Z0C8	170;170	Q0CMX7	tr|Q0CMX7|Q0CMX7_ASPTN Chorismate_bind domain-containing protein OS=Aspergillus terreus (strain NIH 2624 / FGSC A1156) OX=341663 GN=ATEG_04957 PE=4 SV=1;tr|A0A5M3Z0C8|A0A5M3Z0C8_ASPTE Chorismate_bind domain-containing protein OS=Aspergillus terreus OX=3317	0.0372777	41.448	41.448		K	RILNATSRDNIPPTIKDRGAIDLTSNAGEYE	X;X;X;X;X;X;X;X;X;X;X;X;X;Phospho (STY);X;Acetyl (K);X;X;X;X;X;X;X;X;X;X;X;X;X;X;X	DNIPPTIK(1)DR	8	2	-1.2554	58634000
Q0CNN4;A0A5M3YPZ7	291;291	Q0CNN4	tr|Q0CNN4|Q0CNN4_ASPTN Homoserine dehydrogenase OS=Aspergillus terreus (strain NIH 2624 / FGSC A1156) OX=341663 GN=ATEG_04700 PE=3 SV=1;tr|A0A5M3YPZ7|A0A5M3YPZ7_ASPTE Homoserine dehydrogenase OS=Aspergillus terreus OX=33178 GN=ATETN484_0002070900 PE=3 SV=1	0.031978	71.995	71.995		K	DGQMAEIKEGAEKAGKVVRYVGSVDVATKQV	X;X;X;X;X;X;X;X;X;X;X;X;X;X;X;Acetyl (K);X;X;X;X;X;X;X;X;X;X;X;X;X;X;X	AGK(1)VVR	3	2	-0.16275	68135000
Q0CPG4;A0A5M3YNB6	387;387	Q0CPG4	tr|Q0CPG4|Q0CPG4_ASPTN 6-hydroxymethyl-7,8-dihydropterin pyrophosphokinase OS=Aspergillus terreus (strain NIH 2624 / FGSC A1156) OX=341663 GN=ATEG_04420 PE=3 SV=1;tr|A0A5M3YNB6|A0A5M3YNB6_ASPTE 6-hydroxymethyl-7,8-dihydropterin pyrophosphokinase OS=Aspergi	0.0353804	68.033	68.033		K	AKNQAQDLTILRDLQKFRSGVQGLEYFPWLM	X;X;X;X;X;X;X;X;X;X;X;X;X;X;X;Acetyl (K);X;X;X;X;X;X;X;X;X;X;X;X;X;X;X	DLQK(1)FR	4	2	-0.72525	335110000
Q0CPL3;A0A5M3YPE5	426;498	Q0CPL3	tr|Q0CPL3|Q0CPL3_ASPTN Fungal_trans domain-containing protein OS=Aspergillus terreus (strain NIH 2624 / FGSC A1156) OX=341663 GN=ATEG_04371 PE=4 SV=1;tr|A0A5M3YPE5|A0A5M3YPE5_ASPTE Zn(2)-C6 fungal-type domain-containing protein OS=Aspergillus terreus OX=33	0.00905567	108.92	108.92	1	K	AGCLVLPAADRQESLKARIQLGIGGLHVLGK	X;X;X;X;X;X;X;X;X;X;X;X;X;X;X;Acetyl (K);X;X;X;X;X;X;X;X;X;X;X;X;X;X;X	QESLK(1)AR	5	1	1.0057	124170000
Q0CQ19;A0A5M3YZX5	107;276	Q0CQ19	tr|Q0CQ19|Q0CQ19_ASPTN Ribosome biogenesis protein NSA2 homolog OS=Aspergillus terreus (strain NIH 2624 / FGSC A1156) OX=341663 GN=ATEG_04215 PE=3 SV=1;tr|A0A5M3YZX5|A0A5M3YZX5_ASPTE Ribosome biogenesis protein NSA2 homolog OS=Aspergillus terreus OX=33178	0.0228646	45.68	45.68	1	K	DRSEATNAKALSSAIKDKRNEKAAKFSVPIP	X;X;X;X;X;X;X;X;X;X;X;X;Phospho (STY);X;X;Acetyl (K);X;X;X;X;X;X;X;X;X;X;X;X;X;X;X	ALSSAIK(1)DK	7	2	-0.43805	0
Q0CQJ8	431	Q0CQJ8	tr|Q0CQJ8|Q0CQJ8_ASPTN Uncharacterized protein OS=Aspergillus terreus (strain NIH 2624 / FGSC A1156) OX=341663 GN=ATEG_04036 PE=4 SV=1	0.00748593	62.463	62.463		K	APGSIDSSLLDPSQRKLFELLGSEATKRSTS	X;X;X;X;X;X;X;X;X;X;X;X;X;X;X;Acetyl (K);X;X;X;X;X;X;X;X;X;Phospho (STY);X;X;X;X;X	K(1)LFELLGSEATK	1	2	-3.8082	19361000
Q0CT10;A0A5M3YX51	380;380	Q0CT10	tr|Q0CT10|Q0CT10_ASPTN Histidine--tRNA ligase OS=Aspergillus terreus (strain NIH 2624 / FGSC A1156) OX=341663 GN=ATEG_03174 PE=3 SV=1;tr|A0A5M3YX51|A0A5M3YX51_ASPTE Histidine--tRNA ligase OS=Aspergillus terreus OX=33178 GN=ATETN484_0005040400 PE=3 SV=1	0.024545	63.408	63.408	1	K	CVGVSFGVDRIFSITKARIEREKSAEALRSS	X;X;X;X;X;X;X;X;X;X;X;X;X;X;X;Acetyl (K);X;X;X;X;X;X;X;X;X;X;X;X;X;X;X	IFSITK(1)ARIER	6	3	-0.64912	153370000
Q0CTA3;A0A5M3YYF8	313;313	Q0CTA3	tr|Q0CTA3|Q0CTA3_ASPTN Ankyrin_rpt-contain_dom domain-containing protein OS=Aspergillus terreus (strain NIH 2624 / FGSC A1156) OX=341663 GN=ATEG_03081 PE=4 SV=1;tr|A0A5M3YYF8|A0A5M3YYF8_ASPTE Ankyrin_rpt-contain_dom domain-containing protein OS=Aspergillus	0.0218045	43.502	43.502	1	K	SVDGASASPARPMGHKKQRDQNGRTRLARAC	X;X;X;X;X;X;X;Phospho (STY);X;X;X;X;Oxidation (M);X;X;Acetyl (K);X;X;X;X;X;X;X;X;X;X;X;X;X;X;X	LGSVDGASASPARPMGHK(1)K	18	2	-0.079134	51214000
Q0CTL8;A0A5M3YWI0	829;829	Q0CTL8	tr|Q0CTL8|Q0CTL8_ASPTN Gal_mutarotas_2 domain-containing protein OS=Aspergillus terreus (strain NIH 2624 / FGSC A1156) OX=341663 GN=ATEG_02966 PE=3 SV=1;tr|A0A5M3YWI0|A0A5M3YWI0_ASPTE Gal_mutarotas_2 domain-containing protein OS=Aspergillus terreus OX=3317	0.0247812	41.283	41.283	2	K	ILHNNDERRVVSDVGKTVEYKGRDSRGREVY	X;X;X;X;X;X;X;X;X;X;X;X;X;X;X;Acetyl (K);Phospho (STY);X;X;X;Acetyl (K);X;X;X;X;X;X;X;X;X;X	VVSDVGK(1)TVEYK(1)GR	7	2	2.3658	30455000
Q0CTL8;A0A5M3YWI0	834;834	Q0CTL8	tr|Q0CTL8|Q0CTL8_ASPTN Gal_mutarotas_2 domain-containing protein OS=Aspergillus terreus (strain NIH 2624 / FGSC A1156) OX=341663 GN=ATEG_02966 PE=3 SV=1;tr|A0A5M3YWI0|A0A5M3YWI0_ASPTE Gal_mutarotas_2 domain-containing protein OS=Aspergillus terreus OX=3317	0.0247812	41.283	41.283	2	K	DERRVVSDVGKTVEYKGRDSRGREVYILKC_	X;X;X;X;X;X;X;X;X;X;Acetyl (K);Phospho (STY);X;X;X;Acetyl (K);X;X;X;X;X;X;X;X;X;X;X;X;X;X;X	VVSDVGK(1)TVEYK(1)GR	12	2	2.3658	30455000
Q0CW69;A0A5M3YTR1	782;782	Q0CW69	tr|Q0CW69|Q0CW69_ASPTN AdoMet-dependent rRNA methyltransferase SPB1 OS=Aspergillus terreus (strain NIH 2624 / FGSC A1156) OX=341663 GN=SPB1 PE=3 SV=1;tr|A0A5M3YTR1|A0A5M3YTR1_ASPTE AdoMet-dependent rRNA methyltransferase SPB1 OS=Aspergillus terreus OX=3317	0.0274568	43.512	43.512		K	GNNRGISGRPRGVKGKYKIVDSRMKKDIRAQ	X;X;X;X;X;X;X;X;X;X;X;X;X;X;X;Acetyl (K);Phospho (STY);Acetyl (K);X;X;X;X;X;X;X;X;X;X;X;X;X	GK(1)YK(1)IVDSR	2	3	-1.0985	49697000
Q0CW69;A0A5M3YTR1	784;784	Q0CW69	tr|Q0CW69|Q0CW69_ASPTN AdoMet-dependent rRNA methyltransferase SPB1 OS=Aspergillus terreus (strain NIH 2624 / FGSC A1156) OX=341663 GN=SPB1 PE=3 SV=1;tr|A0A5M3YTR1|A0A5M3YTR1_ASPTE AdoMet-dependent rRNA methyltransferase SPB1 OS=Aspergillus terreus OX=3317	0.0274568	43.512	43.512		K	NRGISGRPRGVKGKYKIVDSRMKKDIRAQKR	X;X;X;X;X;X;X;X;X;X;X;X;X;Acetyl (K);Phospho (STY);Acetyl (K);X;X;X;X;X;X;X;X;X;X;X;X;X;X;X	GK(1)YK(1)IVDSR	4	3	-1.0985	49697000
Q0CWX0;A0A5M3YMV7	281;290	Q0CWX0	tr|Q0CWX0|Q0CWX0_ASPTN Uncharacterized protein OS=Aspergillus terreus (strain NIH 2624 / FGSC A1156) OX=341663 GN=ATEG_01814 PE=4 SV=1;tr|A0A5M3YMV7|A0A5M3YMV7_ASPTE Uncharacterized protein OS=Aspergillus terreus OX=33178 GN=ATETN484_0001095900 PE=4 SV=1	0.0295913	47.849	47.849		K	VLSTSTPAMLDSLRLKTFILGSKPPRLEHVK	X;X;X;X;X;X;X;X;X;X;X;X;X;X;X;Acetyl (K);X;X;X;X;X;Phospho (STY);X;X;X;X;X;X;X;X;X	LK(1)TFILGSK	2	2	3.7238	5014200
Q0CYC4;A0A5M3YLR6	816;816	Q0CYC4	tr|Q0CYC4|Q0CYC4_ASPTN Uncharacterized protein OS=Aspergillus terreus (strain NIH 2624 / FGSC A1156) OX=341663 GN=ATEG_01310 PE=4 SV=1;tr|A0A5M3YLR6|A0A5M3YLR6_ASPTE Uncharacterized protein OS=Aspergillus terreus OX=33178 GN=ATETN484_0001043300 PE=4 SV=1	0.0303242	43	43	2	K	ESNVMMRVIAGEDKTKMKGRMYHHILKAMMI	X;X;X;X;X;X;X;X;X;X;X;X;X;X;X;Acetyl (K);Oxidation (M);Acetyl (K);X;X;X;X;X;X;X;X;X;X;X;X;X	TK(1)MK(1)GR	2	2	-3.9803	0
Q0CYC4;A0A5M3YLR6	818;818	Q0CYC4	tr|Q0CYC4|Q0CYC4_ASPTN Uncharacterized protein OS=Aspergillus terreus (strain NIH 2624 / FGSC A1156) OX=341663 GN=ATEG_01310 PE=4 SV=1;tr|A0A5M3YLR6|A0A5M3YLR6_ASPTE Uncharacterized protein OS=Aspergillus terreus OX=33178 GN=ATETN484_0001043300 PE=4 SV=1	0.0303242	43	43	2	K	NVMMRVIAGEDKTKMKGRMYHHILKAMMILR	X;X;X;X;X;X;X;X;X;X;X;X;X;Acetyl (K);Oxidation (M);Acetyl (K);X;X;X;X;X;X;X;X;X;X;X;X;X;X;X	TK(1)MK(1)GR	4	2	-3.9803	0
Q0CZT8	46	Q0CZT8	tr|Q0CZT8|Q0CZT8_ASPTN Uncharacterized protein OS=Aspergillus terreus (strain NIH 2624 / FGSC A1156) OX=341663 GN=ATEG_00796 PE=4 SV=1	0.00115884	61.757	61.757	1	K	GNVFPGLDDAAIHPVKHFRSLEKMADPTVHV	X;X;X;X;X;X;X;X;X;X;X;X;X;X;X;Acetyl (K);X;X;X;X;X;X;X;X;X;X;X;X;X;X;X	YWGNVFPGLDDAAIHPVK(1)HFR	18	4	0.34258	112160000
Q0D053	238	Q0D053	tr|Q0D053|Q0D053_ASPTN Uncharacterized protein OS=Aspergillus terreus (strain NIH 2624 / FGSC A1156) OX=341663 GN=ATEG_00681 PE=4 SV=1	0.0341934	43.282	43.282	2	K	IGTPKNCDEATYYYKKVADKAIEYFRSGPPG	X;X;X;X;X;X;X;X;X;X;X;X;X;X;X;Acetyl (K);X;X;X;Acetyl (K);X;X;X;Phospho (STY);X;X;X;X;X;X;X	K(1)VADK(1)AIEYFR	1	2	-4.3852	107850000
Q0D053	242	Q0D053	tr|Q0D053|Q0D053_ASPTN Uncharacterized protein OS=Aspergillus terreus (strain NIH 2624 / FGSC A1156) OX=341663 GN=ATEG_00681 PE=4 SV=1	0.0341934	43.282	43.282	2	K	KNCDEATYYYKKVADKAIEYFRSGPPGGRNM	X;X;X;X;X;X;X;X;X;X;X;Acetyl (K);X;X;X;Acetyl (K);X;X;X;Phospho (STY);X;X;X;X;X;X;X;X;X;X;X	K(1)VADK(1)AIEYFR	5	2	-4.3852	107850000
Q0D1H3;A0A5M3YSI8	562;572	Q0D1H3	tr|Q0D1H3|Q0D1H3_ASPTN Pre-mRNA splicing factor CLF1 OS=Aspergillus terreus (strain NIH 2624 / FGSC A1156) OX=341663 GN=ATEG_00211 PE=4 SV=1;tr|A0A5M3YSI8|A0A5M3YSI8_ASPTE Uncharacterized protein OS=Aspergillus terreus OX=33178 GN=ATETN484_0003015000 PE=4	0.0281179	42.109	42.109	1	K	EEEEEDEERPISEEAKRRARAVFTRAHKLFK	X;X;X;X;X;X;X;X;X;X;X;Phospho (STY);X;X;X;Acetyl (K);X;X;X;X;X;X;X;X;X;X;X;X;X;X;X	PISEEAK(1)R	7	3	0.1091	416440000
Q0D1Z7;A0A5M3YL13	30;30	Q0D1Z7	tr|Q0D1Z7|Q0D1Z7_ASPTN ORC_WH_C domain-containing protein OS=Aspergillus terreus (strain NIH 2624 / FGSC A1156) OX=341663 GN=ATEG_00037 PE=3 SV=1;tr|A0A5M3YL13|A0A5M3YL13_ASPTE ORC_WH_C domain-containing protein OS=Aspergillus terreus OX=33178 GN=ATETN484_	0.029068	58.815	58.815		K	KYGSNTQGVYIYRPSKAQGERPSKRRKVQPD	X;X;X;X;X;X;X;X;X;X;X;X;X;X;X;Acetyl (K);X;X;X;X;X;X;X;X;X;X;X;X;X;X;X	PSK(1)AQGER	3	2	-0.17756	61049000
Q0D0E8;A0A5M3YRZ6	57;57	Q0D0E8	sp|Q0D0E8|H3_ASPTN Histone H3 OS=Aspergillus terreus (strain NIH 2624 / FGSC A1156) OX=341663 GN=hht1 PE=3 SV=1;tr|A0A5M3YRZ6|A0A5M3YRZ6_ASPTE Histone H3 OS=Aspergillus terreus OX=33178 GN=ATETN484_0003051900 PE=3 SV=1	5.30293e-21	217.02	198.65	1	K	YKPGTVALREIRRYQKSTELLIRKLPFQRLV	X;X;X;X;X;X;X;X;X;X;X;X;X;X;X;Acetyl (K);X;X;X;X;X;X;X;X;X;X;X;X;X;X;X	YQK(1)STELLIR	3	2	0.47625	1250800000
Q0D0E8;A0A5M3YRZ6	24;24	Q0D0E8	sp|Q0D0E8|H3_ASPTN Histone H3 OS=Aspergillus terreus (strain NIH 2624 / FGSC A1156) OX=341663 GN=hht1 PE=3 SV=1;tr|A0A5M3YRZ6|A0A5M3YRZ6_ASPTE Histone H3 OS=Aspergillus terreus OX=33178 GN=ATETN484_0003051900 PE=3 SV=1	0.00208065	112.11	112.11	1	K	RKSTGGKAPRKQLASKAARKAAPSTGGVKKP	X;X;X;X;X;X;X;X;X;X;X;X;X;X;X;Acetyl (K);X;X;X;Acetyl (K);X;X;X;X;X;X;X;X;X;X;X	KQLASK(1)AAR	6	3	0.71393	263010000
Q0D0E8;A0A5M3YRZ6	28;28	Q0D0E8	sp|Q0D0E8|H3_ASPTN Histone H3 OS=Aspergillus terreus (strain NIH 2624 / FGSC A1156) OX=341663 GN=hht1 PE=3 SV=1;tr|A0A5M3YRZ6|A0A5M3YRZ6_ASPTE Histone H3 OS=Aspergillus terreus OX=33178 GN=ATETN484_0003051900 PE=3 SV=1	0.0360566	58.246	58.246		K	GGKAPRKQLASKAARKAAPSTGGVKKPHRYK	X;X;X;X;X;X;X;X;X;X;X;Acetyl (K);X;X;X;Acetyl (K);X;X;X;X;X;X;X;X;X;X;X;X;X;X;X	K(1)AAPSTGGVK	1	2	-0.38405	148440000
Q0CA46;A0A5M3ZIC7	161;161	Q0CA46	tr|Q0CA46|Q0CA46_ASPTN Reduced viability upon starvation protein 161 OS=Aspergillus terreus (strain NIH 2624 / FGSC A1156) OX=341663 GN=ATEG_09438 PE=4 SV=1;tr|A0A5M3ZIC7|A0A5M3ZIC7_ASPTE BAR domain-containing protein OS=Aspergillus terreus OX=33178 GN=ATE	0.0132074	96.492	96.492	1	K	DAMRAKVKRLVEKPDKDATKLPRAERETEMA	X;X;X;X;X;X;X;X;X;X;X;X;X;X;X;Acetyl (K);X;X;X;X;X;X;X;X;X;X;X;X;X;X;X	PDK(1)DATK	3	1	-0.45624	363300000
Q0CXF2;A0A5M3YMB7	213;213	Q0CXF2	tr|Q0CXF2|Q0CXF2_ASPTN Inorganic diphosphatase OS=Aspergillus terreus (strain NIH 2624 / FGSC A1156) OX=341663 GN=ATEG_01632 PE=3 SV=1;tr|A0A5M3YMB7|A0A5M3YMB7_ASPTE Inorganic diphosphatase OS=Aspergillus terreus OX=33178 GN=ATETN484_0001076900 PE=3 SV=1	0.0103355	63.419	63.419	1	K	GKPENQFAFSGECKNKKYALDIIRECADAWE	X;X;X;X;X;X;X;X;X;X;X;X;X;X;X;Acetyl (K);X;Phospho (STY);X;X;X;X;X;X;X;X;X;X;X;X;X	NK(0.997)K(0.003)YALDIIR	2	2	2.9449	84738000
A0A5M3Z3Y3;Q0CKY1	319;341	A0A5M3Z3Y3	tr|A0A5M3Z3Y3|A0A5M3Z3Y3_ASPTE Malate dehydrogenase OS=Aspergillus terreus OX=33178 GN=ATETN484_0009003700 PE=3 SV=1;tr|Q0CKY1|Q0CKY1_ASPTN Malate dehydrogenase OS=Aspergillus terreus (strain NIH 2624 / FGSC A1156) OX=341663 GN=ATEG_05653 PE=3 SV=1	0.0162803	93.551	93.551	1	K	KLLAACTEGLKGNIEKGINFIKNPPK_____	X;X;X;X;X;X;X;X;X;X;X;X;X;X;X;Acetyl (K);X;X;X;X;X;X;X;X;X;X;X;X;X;X;X	GNIEK(1)GINFIK	5	2	0.32961	63901000
Q0CP29;A0A5M3YTH2	92;92	Q0CP29	tr|Q0CP29|Q0CP29_ASPTN Uncharacterized protein OS=Aspergillus terreus (strain NIH 2624 / FGSC A1156) OX=341663 GN=ATEG_04555 PE=4 SV=1;tr|A0A5M3YTH2|A0A5M3YTH2_ASPTE Uncharacterized protein OS=Aspergillus terreus OX=33178 GN=ATETN484_0002054800 PE=4 SV=1	0.00954493	55.401	55.401		K	FKLDPLVKVALALAFKTATKSDLRAKADAIL	X;X;X;X;X;X;X;X;X;X;X;X;X;X;X;Acetyl (K);Phospho (STY);X;X;Acetyl (K);X;X;X;X;X;X;X;X;X;X;X	VALALAFK(1)TATK(1)SDLR	8	2	1.183	133760000
Q0CP29;A0A5M3YTH2	96;96	Q0CP29	tr|Q0CP29|Q0CP29_ASPTN Uncharacterized protein OS=Aspergillus terreus (strain NIH 2624 / FGSC A1156) OX=341663 GN=ATEG_04555 PE=4 SV=1;tr|A0A5M3YTH2|A0A5M3YTH2_ASPTE Uncharacterized protein OS=Aspergillus terreus OX=33178 GN=ATETN484_0002054800 PE=4 SV=1	0.00954493	55.401	55.401		K	PLVKVALALAFKTATKSDLRAKADAILSNSI	X;X;X;X;X;X;X;X;X;X;X;Acetyl (K);Phospho (STY);X;X;Acetyl (K);X;X;X;X;X;X;X;X;X;X;X;X;X;X;X	VALALAFK(1)TATK(1)SDLR	12	2	1.183	133760000
A0A5M3YNK6	652	A0A5M3YNK6	tr|A0A5M3YNK6|A0A5M3YNK6_ASPTE Serine/threonine-protein phosphatase OS=Aspergillus terreus OX=33178 GN=ATETN484_0002016300 PE=3 SV=1	0.0172891	51.445	51.445	1	K	LELAARYKELAQEAEKTRGAADGKTPEQIEQ	X;X;X;X;X;X;X;X;X;X;X;X;X;X;X;Acetyl (K);X;X;X;X;X;X;X;X;X;X;X;X;X;X;X	ELAQEAEK(1)TR	8	3	0.19694	1879800000
